# Supplementary material for: SKP1-like protein, CrSKP1-e, interacts with pollen-specific F-box proteins and assembles into SCF-type E3 complex in ‘Wuzishatangju’ (Citrus reticulata Blanco) pollen
Source: PeerJ. 2020 Dec 22;8:e10578. doi: 10.7717/peerj.10578 (PMC7761267; doi:10.7717/peerj.10578)
Supplement: Supplemental Information 10 [file peerj-08-10578-s010.xls]

## Sheet: Table S1.1
Table S1.1 FBA subfamily genes in C. clementina and primers used for PCR analyses in 'Wuzishatangju' (C. reticulata)
FBA polypeptides in C. clementina	FBA subfamily gene accessions in C. clementina	ORF length (bp) in C. clementine	Protein length (a.a.)	No. of introns of FBA subfamily	Predicated PI	Orthology accessions in Wuzishatangju (C. reticulata)	Blast identity (%)	Renamed in 'Wuzishatangju'	RT (qRT)-PCR Primer F&R	Reference sequences for RT (qRT)-PCR primer pairs designing	The full-length CDS primer pairs in C.reticulata (Wuzishatangju)	Reference sequences for CDS primer pairs designing
Ciclev10003095m	Ciclev10003095m.g	1158	385	0	5.22	Unigene0002917	99	－	02917_F:GGCACGAGTTAAATGGGTGT 02917_R:AAATACCCTCGTGGGAGAGC	Transcriptome dataset	－
Ciclev10003412m	Ciclev10003412m.g	1101	366	0	5.06	Unigene0001060	99	CrFBX11	01060_F:GTGATGATTTGCTGGTTGAGA 01060_R:AGACGGTTATGGTCGCCTCTA	Transcriptome dataset	C01060_F:GGATAAGGCATTTACTTGGGTTAGG C01060_R:CATCCAACAATCTATGTATCCTCCTA	Transcriptome dataset & C.clementina
Ciclev10003618m	Ciclev10003618m.g	1089	362	0	7.6	no hits	－	CrFBX14	ciclev618_F:AGGGGAATCGTTACATCAGC ciclev618_R:TGAAGAAGGGTCCAAGGGTA	C.clementina	C_Ciclev618_F:ACTGATTATATTTACAATCAGGAAGAG C_Ciclev618_R:CTCTGAAATTATGACATATAGGTCAAT	C.clementina&resequencing data
Ciclev10003993m	Ciclev10003993m.g	1068	355	0	8.6	Unigene0048889	99	CrFBX12	48889_F:TTCCAGACGCAGAGCAGT 48889_R:AAAGGCAACCACCATAAATC	Transcriptome dataset	C48889_F:ATGTTACATTATAGAATCAAAATTACTG C48889_R:TCATGTAAAAAAAAGGCAACCAC	Transcriptome dataset
Ciclev10006734m	Ciclev10006734m.g	1314	437	0	6.75	Unigene0030716	99	－	30716_F:ACAAACGTACCGCCAGAAAC 30716_R:CCCAAACATCCCAAATTCAC	Transcriptome dataset	－
Ciclev10006809m	Ciclev10006809m.g	1023	340	0	5.01	no hits	－	CrFBX15	ciclev809_F:AACAAGCAAAATCCGACTGC ciclev809_R:ATCTCCCATGCCTCAAAAGA	C.clementina	C_Ciclev6809_F: ACACAAAATCAAGCCCAAAAGCCATG C_Ciclev6809_R: TATGACACCTCCAAACCAAGGTCA	C.clementina&resequencing data
Ciclev10006826m	Ciclev10006826m.g	1317	438	0	5.66	Unigene0026713	100	CrFBX13	26713_F:CACGCCCTATTCCCATACATA 26713_R:TGGAGTCTGATAATGGCACAC	Transcriptome dataset	C26713_F:ATGGCTTCTACTCCTAAACAATCC C26713_R:TTACTTTAAGTTTTTAAAAGAAAGAACAC	Transcriptome dataset
Ciclev10011634m	Ciclev10011634m.g	1434	477	1	7.81	Unigene0046157	100	－	46157_F:GTTGCACCATCACAAATTGC 46157_R:GCTGCCCATAAAATCCTTGA	Transcriptome dataset	－
Ciclev10011877m	Ciclev10011877m.g	1218	405	1	9.02	Unigene0042641	100	－	42641_F:TCTCAACCATTCCATCACGA 42641_R:CAGGCAGTGGCAACTGATAA	Transcriptome dataset	－
Ciclev10011921m	Ciclev10011921m.g	1179	392	0	8.34	Unigene0041923	99	－	41923_F:GCTCGGAAGAAGTGGTGTGT 41923_R:TTTCCCCTGTACGAAGGTTG	Transcriptome dataset	－
Ciclev10011950m	Ciclev10011950m.g	1152	383	1	7.08	Unigene0041898	99	－	41898_F:TGTGTTGGCTTTGGTTACGA 44898_R:TTCTTTGGTGCCAAGGTTGT	Transcriptome dataset	－
Ciclev10012020m	Ciclev10012020m.g	1101	366	1	6.6	Unigene0045851	100	－	45851_F:GGGTTTGGTTTTGATGTTGG 45851_R:TCACAACGTCGCACCTTATC	Transcriptome dataset	－
Ciclev10013838m	Ciclev10013838m.g	1137	378	0	9.37	Unigene0045787	100	CrFBX16	45787_F:GAAGCCATCCATCTTCTCCA 45787_R:CACCGTGCAAGTCTCGATAA	Transcriptome dataset	C_Ciclev3838_F: ATGGCGACTTGGAAGCTTCC C_Ciclev3838_R: TTAATTTCTTTTCCCTTTCCTCCTCTT	Transcriptome dataset & C.clementina
Ciclev10015426m	Ciclev10015426m.g	1233	410	1	9.31	Unigene0023003	99	－	23003_F:TCATCACCTAACCCCTTTGC 23003_R:GGATGGAATCCAAATCCAAA	Transcriptome dataset	－
Ciclev10015458m	Ciclev10015458m.g	1218	405	0	9.26	Unigene0024672	99	－	24672_F:GGGAGTTTCAGGAGGGTTTC 24672_R:ACGCCGATGATTAAACAAGC	Transcriptome dataset	－
Ciclev10017685m	Ciclev10017685m.g	1137	378	0	7.93	No hits	－	－	ciclev685_F:AGAGCTGCCCAAATCAACAG ciclev685_R:AGTTTGGCATCCCATGTAGC	C.clementina	－
Ciclev10017792m	Ciclev10017792m.g	1170	389	0	8.55	No hits	－	－	ciclev792_F:CAGTCCGACCCAAAACTCAT ciclev792_R:GCACCAAAATCCTTCATCGT	C.clementina	－
Ciclev10026927m	Ciclev10026927m.g	1143	480	1	5.9	No hits	－	CrFBX17	ciclev927_F:ATGGAGACTTGCCAGCTGAT ciclev927_R:CTCGTCGCTCAGGTTAAAGG	C.clementina	_
Ciclev10027004m	Ciclev10027004m.g	1125	374	0	4.97	No hits	－	CrFBX8	ciclev004_F:GCTCATCTTCCTTGCGATACA ciclev004_R:AGCCTTCCACATCTCTCCAA	C.clementina	C_Ciclev004_F:CCAATTTACTTCTAATTATGGCAGG C_Ciclev004_R:GAAGAATATGAACATTCAACAAGCTA	C.clementina&resequencing data
Ciclev10027079m	Ciclev10027079m.g	1077	358	0	5.27	Unigene0004272	99	CrFBX1	ciclev079_F:CACTTGGAGTTTGGAAGAATGG ciclev079_R:TATCTACGCCCTTGACAGGAAT	Transcriptome dataset	C_Ciclev079_F:ATGTATGGAGATGCCATGGTCG C_Ciclev079_R:TTAAATGTCAGAGAAACTATCTACGCC	Transcriptome dataset & C.clementina
Ciclev10027082m	Ciclev10027082m.g	981	326	0	5.81	No hits	－	CrFBX6	ciclev082_F:CTCGGATAAGTTCGCACATGCT ciclev082_R:CCGAGATCCCTCAATTCTTGGC	C.clementina	C_Ciclev082_F:ATGACGAGTCTAGGAGACTTGTCC C_Ciclev082_R:TTATTTCTTGACTGTAATTAAACTCTC	C.clementina&resequencing data
Ciclev10027251m	Ciclev10027251m.g	1101	366	0	4.95	Unigene0007590	99	CrFBX9	ciclev251_F:ATGCGGTTTAGGTGTGTTTGT ciclev251_R:TGTGAAGTCCATCCATTACAGG	Transcriptome dataset	C_Ciclev251_F:GGAAAAGTATTGATTTCATTAAGACCCG C_Ciclev251_R:GTGGAATGTCTGAGATCATTTCTAAC	C.clementina&resequencing data
Ciclev10027392m	Ciclev10027392m.g	1140	379	0	5.75	No hits	－	CrFBX4	ciclev392_F:CTTGTATTTGGACGGGGTTTGTT ciclev392_R:TGTGATAGTAGGACGCAGAGAGA	C.clementina	C_Ciclev392_F:GGAATCTCACAGTAGAGTGTAAACTG C_Ciclev392_R:GGTCTTATCACAGTGCAATACACCAT	C.clementina& resequencing data
Ciclev10027421m	Ciclev10027421m.g	1146	381	0	5.2	Unigene0004198	99	CrFBX3	Ciclev421_F:CAGCAGTCCGAGAACACATA Ciclev421_R:CCCTCTTTCATCACCCATTTC	Transcriptome dataset	C_Ciclev421_F:ATGACAAGCAATGATGGTTTTTCTGAAG C_Ciclev421_R:TCAACTTGAGTCAAAATCTGTTTGATAC	Transcriptome dataset & C.clementina
Ciclev10027434m	Ciclev10027434m.g	1071	356	0	5.09	Unigene0004222	100	CrFBX2	ciclev434_F:GCGTATTCCTTACTCTTCACACG ciclev434_R:TGCCATTATCAGACTCCATTAGG	Transcriptome dataset	C_Ciclev434_F:ATGCTTATGCCTGAAGATGTGAGG C_Ciclev434_R:TTAATTAAGAATAATATCTAATCTAGAAT	Transcriptome dataset & C.clementina
Ciclev10027518m	Ciclev10027518m.g	1077	358	0	5.53	No hits	－	CrFBX5	Ciclev518_F:AAAGAGGATGACGCAGAGGAG Ciclev518_R:TATTGTGGAATGACAGCCCTAT	C.clementina	C_Ciclev518_F:ATGGTGTTATTTGACAGCGAAGATTC C_Ciclev518_R:TCATTCTGTTTGATACACACCCAAAAC	C.clementina&resequencing data
Ciclev10027528m	Ciclev10027528m.g	1116	371	0	4.91	No hits	－	CrFBX7	ciclev528_F:GGGCATATAACTGGGCCTTATGA ciclev528_R:GGGATCTACGCCAAGTCCATAAT	C.clementina	C_Ciclev528_F:TATGGCAGGAAAAGGCATTGATTTG C_Ciclev528_R:GAACATGAACATCCAACAAGCTATATA	C.clementina&resequencing data
Ciclev10028237m	Ciclev10028237m.g	1524	507	1	6.22	Unigene0009576	99	－	09576_F:TTTGGGTTTGATCCCAAGAG 09576_R:GCAGACAACTTGCCCTTCTC	Transcriptome dataset	－
Ciclev10028448m	Ciclev10028448m.g	1341	446	1	5.81	Unigene0009561	100	－	09561_F:TGTGGCCGTGTTTGATATGT 09561_R:AGCTCATCACCGAATTCTCC	Transcriptome dataset	－
Ciclev10028466m	Ciclev10028466m.g	1323	440	1	6.17	Unigene0009591	99	－	09591_F:CTTGCTTTGCATTTGGGTTT 09591_R:CGGAACACAACTCCCAGTTT	Transcriptome dataset	－
Ciclev10028624m	Ciclev10028624m.g	1173	390	0	6.1	Unigene0010833	99	－	10833_F:AGCATCAATGGTGACAATCCT 10833_R:ACACCCTCGTAAAACCACCA	Transcriptome dataset	－
Ciclev10028647m	Ciclev10028647m.g	1152	383	1	8.1	Unigene0008990	99	－	08990_F:TGGTTTCCCTCGGAGTATTG 08990_R:TGCAGCAGTAGATGCCAGTT	Transcriptome dataset	－
Ciclev10028697m	Ciclev10028697m.g	1101	366	1	6.59	Unigene0011318	99	－	11318_F:ATCAAGCCATCGAAACCAAC 11318_R:AAAGCCTCCCTTCATTCCAT	Transcriptome dataset	－
Ciclev10030112m	Ciclev10030112m.g	1125	374	0	6.83	No hits	－	－	ciclev112_F:ACCCGTCAACCAAGAAACAC ciclev112_R:GGCAGGCCATGAATCTTAAA	C.clementina	－
Ciclev10030174m	Ciclev10030174m.g	1134	377	1	6.76	No hits	－	－	ciclev174_F:GTGCCTCAATCGACAGTCCT ciclev174_R:TCCTATTGACGCAAGTCACG	C.clementina	－
Ciclev10030186m	Ciclev10030186m.g	1239	412	0	8.44	No hits	－	－	ciclev186_F:TCTTCAGACTGCCAGCAAAA ciclev186_R:CTCAAGTCAAACGCAAGCAA	C.clementina	－
Ciclev10033302m	Ciclev10033302m.g	1059	352	0	5.38	No hits	－	－	ciclev302_F:GCTGCCCATAAAATCCTTGA ciclev302_R:TCCCGAATACACGATCAGTTC	C.clementina	－
Ciclev10033763m	Ciclev10033763m.g	942	313	1	6.26	No hits	－	－	13663_F:AGAGTTTGCTTTCCATCAAGTGG 13663_R:TCTACCACACAATTTACCTGCCA	C.clementina	－
Ciclev10033971m	Ciclev10033971m.g	1161	386	0	6.6	No hits	－	－	14567_F:CATTTGCGGATGGTCATGTA 14567_R:GGCCATTGTAACCACCAGAC	C.clementina	－
Ciclev10027197m	Ciclev10027197m.g	1119	372	0	4.87	No hits	－	CrFBX10	Ciclev197_F:TCCCAAGAATAACGAATACAAGTT Ciclev197_R:CCAATAACAGTCTCCATCCAAA	C.clementina	C_Ciclev197_F:ATGGTGACAATTACTGGAGACTTTTATG C_Ciclev197_R:TTAATATACACCCAACGTATGCCATGG	C.clementina&resequencing data
Ciclev10007128m	Ciclev10007128m.g	1284	427	0	9.7	No hits	－	－	Ciclev128_F:AGAACCATCTCCGGGTTTCT Ciclev128_R:TTCCATCACCCACAACTCAA	C.clementina	－
Ciclev10011932m	Ciclev10011932m.g	1173	390	0	8.53	Unigene0044893	100	－	Ciclev932_F:AGTCATCGGCTGTCCTTGAG Ciclev932_R:ACTGCCAAGCTTTTGACCAT	Transcriptome dataset	－
Ciclev10013681m	Ciclev10013681m.g	894	297	2	8.02	Unigene0045768	100	－	Ciclev681_F:TCTGATGCTGCTTACGTTGG Ciclev681_R:TGGTACTGGCAAAGCAAAGA	Transcriptome dataset	－
Ciclev10020327m	Ciclev10020327m.g	1257	418	1	8.55	Unigene0040227	99	－	Ciclev327_F:TGACAATTTCGTGGATGTGC Ciclev327_R:CCCATTTCGACAATTCCATC	Transcriptome dataset	－
Ciclev10020371m	Ciclev10020371m.g	1242	413	1	6.44	Unigene0040288	99	－	Ciclev371_F:TCGAAGAAGGTGGAGGAAGA Ciclev371_R:AACCAACCAAAGATGCCAAA	Transcriptome dataset	－
Ciclev10033438m	Ciclev10033438m.g	1116	371	0	5.48	No hits	－	－	Ciclev438_F:GGCCACAATTTGTCCACTTC Ciclev438_R:TCATCGTCAAATCCTTGCAG	C.clementina	－

## Sheet: Table S1.2
Table S1.2 Primes used for expression analyses and cloning of SKP1 family genes in 'Wuzishatangju' (C. reticulata)
Accession numbers in transcriptome of C. reticulata	Gene names	Orthologs in C. clementina	RT (qRT)-PCR Primer F&R	The full-length CDS primer in Wuzishatangju (C. reticulata)
Unigene0005440	CrSKP1-a	Ciclev10026642m	qCrSKP1-a_F: GCGAAGGTGGTTGAGTATTG qCrSKP1-a_R: TTGATGTTCAGGTAGTTTGCTG	CrSKP1-a_F: ATGTCGTCTCCTAAGATGATCGTAC CrSKP1-a_R: TCACTCAAAAGCCCACTGGTTC
Unigene0047636	CrSKP1-b	Ciclev10002751m	qCrSKP1-b_F: CGGCAAACTACCTGAACATC qCrSKP1-b_R: ACTCAAAAGCCCACTGATTCT	CrSKP1-b_F: ATGTCAACGAGTAAGAAAATCACGC CrSKP1-b_R: TCACTCAAAAGCCCACTGATTCT
Unigene0012310	CrSKP1-c	Ciclev10029465m	qCrSKP1-c_F: CCCTCTTTGACCTAATCTTGG qCrSKP1-c_R: TCTCTCTCCGAACCTCCTCT	CrSKP1-c_F: ATGTCGTCTGAGAAGAAGATCACTC CrSKP1-c_R: TCACTCGAATGCCCATTGGTT
Unigene0015441	CrSKP1-d	Ciclev10033955m	qCrSKP1-d_F: CGCTCTTTGACCTACTAATGG qCrSKP1-d_R: CGTCCGAATCTCTTCTTCTTC	CrSKP1-d_F: ATGCTGGAGTCGCAGACGAT CrSKP1-d_R: CTAGAAAGCCCGTGGGGTCT
Unigene0029897	CrSKP1-e	Ciclev10006034m	qCrSKP1-e_F: GGAAGAGCAAGAGCAACGAC qCrSKP1-e_R: CCCTCAAAAGCCCACTCATA	CrSKP1-e_F: ATGGCAGAAGAATCGTCGTCC CrSKP1-e_R: TTAAACATCATCATCATCTGGATCAACG
Unigene0034158	CrSKP1-f	Ciclev10020595m	qCrSKP1-f_F: GTTCGGTTGATGACCTTTTG qCrSKP1-f_R: GCCCATTTGACTCCTGTTTAT
Unigene0026381	CrSKP1-g	Ciclev10005270m	qCrSKP1-g_F: ATGTTATTGGTGGCGGATT qCrSKP1-g_R: TTGGTGAACAGGTAACAGCAG
Unigene0009715	CrSKP1-h	Ciclev10017308m	qCrSKP1-h_F: AGTTTGGGAAGGGCAAGAGT qCrSKP1-h_R: CTCCTCGGGCATGAAATTAT
-	CcSKP1-1	Ciclev10033809m	qCcSKP1-1_F: GCAGCGAACTATCTGAACATC qCcSKP1-1_R: TCTCCCTCCGAATCTCTTGT	CcSKP1-1_F: ATG TCG TCG TCG TCG GAG AAT CcSKP1-1_R: TCACTCAAAAGCCCATTGGTTCTC
-	CcSKP1-2	Ciclev10027473m	qCcSKP1-2_F: TCGGAACAACAACAATGATAA qCcSKP1-2_R: TGACAAAGACGATGAAGCAAC	CcSKP1-2_F: ATGGCAACAACGTCCACGGT CcSKP1-2_R: CTAGTCATGAAAGGCCCAACCATG
-	CcSKP1-3	Ciclev10006555m	qCcSKP1-3_F: CGTCTCTGCTGCTGTTCTCA qCcSKP1-3_R: TGCCCAAAAACTCTCTCACG	CcSKP1-3_F: ATGGCATCATCATCATCGTCGAG CcSKP1-3_R: TCAATCTTGATCAACGCCTTCAAAC
-	CcSKP1-4*	Ciclev10017828m*	-
-	CcSKP1-5	Ciclev10018282m	qCcSKP1-5_F: ATGTTATTGGTGGCGGATT qCcSKP1-5_R: ATACTCCTTCCTGGCTGCTT

## Sheet: Table S1.3
Table S1.3 Primers used for expression analyses and cloning of Cullin1 family genes in 'Wuzishatangju' (C. reticulata)
Gene names	Orthologs in C. clementina	RT (qRT)-PCR Primer F&R	The full-length CDS primer in Wuzishatangju (C. reticulata)
CrCUL1A	Ciclev10019010m	qCrCUL1A_F: GGAGCCAAATACGAAAACCA qCrCUL1A_R: CAACACACTCGGACACCAAC	CrCUL1A_F: ATGGATCGCAAGACAATCGAC CrCUL1A_R: TTAGGCCAAGTACCTAAACATG
CrCUL1B	Ciclev10004406m	qCrCUL1B_F: ACGATGAATGAGCGGAAAAC qCrCUL1B_R: TGGCAATACCGTGGAAGATA	CrCUL1B_F: ATGACGATGAATGAGCGGAAAAC CrCUL1B_R: TCACGCCAAGTACCTGAACATA
