# Supplementary material for: SKP1-like protein, CrSKP1-e, interacts with pollen-specific F-box proteins and assembles into SCF-type E3 complex in ‘Wuzishatangju’ (Citrus reticulata Blanco) pollen
Source: PeerJ. 2020 Dec 22;8:e10578. doi: 10.7717/peerj.10578 (PMC7761267; doi:10.7717/peerj.10578)
Supplement: Supplemental Information 11 [file peerj-08-10578-s011.xls]

## Sheet: Sheet1
Table S2 Pollen-specific F-box genes between C. reticulata and C. clementina
‘Wuzishatangju’ or 'Chuntianju' (C. reticulata)					Clementine mandarin (C. clementina)					Identity
Gene names	ORF length (bp)	Protein length (a.a.)	Predicated MW (kDa)	Predicated PI	Transcripts accessions	ORF length (bp)	Protein length (a.a.)	Predicated MW (kDa)	Predicated PI	(%)
CrFBX1	1077	358	41.7	5.2	Ciclev10027079m	1077	358	41.7	5.27	99.9
CrFBX2	1146	381	44.3	4.94	Ciclev10027434m	1146	381	44.3	4.94	100
	1146	381	44.9	5.14	Ciclev10027421m	1146	381	44.8	5.2	99.5
CrFBX4	1140	379	43.9	6.22	Ciclev10027392m	1140	379	44.2	5.75	94.4
CrFBX5	1131	376	43.8	4.84	Ciclev10027518m	1077	358	42.1	5.53	90.5
CrFBX6	1089	362	42.7	5.82	Ciclev10027082m	981	326	38.8	5.81	91.4
CrFBX7*	1116	371	43.9	4.96	Ciclev10027528m	1116	371	43.9	4.91	90.5
CrFBX8	1125	374	43.6	4.84	Ciclev10027004m	1125	374	43.9	4.97	92.2
CrFBX9	1101	366	42.9	5.07	Ciclev10027251m	1101	366	42.8	4.95	98.3
CrFBX10	1125	374	43.4	5.09	Ciclev10027197m	1125	374	43	4.87	88.2
CrFBX11	1155	384	44.7	5.15	Ciclev10003412m	1101	366	42.5	5.06	95.3
CrFBX12	1059	352	41.4	8.46	Ciclev10003993m	1068	355	41.8	8.6	80.1
CrFBX13	1323	440	51.4	5.73	Ciclev10006826m	1323	440	51.4	5.73	97.8
CrFBX14	1110	369	42.4	8.46	Ciclev10003618m	1089	362	42.8	7.6	89.2
CrFBX15	1023	340	38.7	5.01	Ciclev10006809m	1023	340	38.7	5.01	99.6
CrFBX16	1137	378	43.1	9.37	Ciclev10013838m	1137	378	43.1	9.37	100
CrFBX17	-	-	-	-	Ciclev10026927m	1143	380	44.3	5.9	-
*' The full length of CrFBX7 was cloned from 'Chuntianju' (C. reticulata).
