# Supplementary material for: SKP1-like protein, CrSKP1-e, interacts with pollen-specific F-box proteins and assembles into SCF-type E3 complex in ‘Wuzishatangju’ (Citrus reticulata Blanco) pollen
Source: PeerJ. 2020 Dec 22;8:e10578. doi: 10.7717/peerj.10578 (PMC7761267; doi:10.7717/peerj.10578)
Supplement: Supplemental Information 12 [file peerj-08-10578-s012.xls]

## Sheet: Table S3
Table S3.1 Accession numbers of Cullin family proteins in NCBI GenBank
Protein names	Species	Peptide_ID in NCBI GenBank	Functions	References
PhCUL1-P	Petunia hybrida	BAO58961	Self-incompatibility	Kubo et al., 2016
PhCUL1-B	Petunia hybrida	BAW00384	-	Kubo et al., 2016
PhCUL1-C	Petunia hybrida	BAW00386	-	Kubo et al., 2016
PhCUL1-E	Petunia hybrida	BAW00387	-	Kubo et al., 2016
PhCUL1-G	Petunia hybrida	BAW00388	-	Kubo et al., 2016
PhCUL3-A	Petunia hybrida	BAW00389	-	Kubo et al., 2016
PhCUL3-B	Petunia hybrida	BAW00390	-	Kubo et al., 2016
PhCUL4	Petunia hybrida	BAW00391	-	Kubo et al., 2016
SpCUL1	Solanum pennellii	XP_015078217	Unilateral incompatibility	Li and Chetelat, 2010
AtCUL1	Arabidopsis thaliana	NP_001190661	Auxin response	Gray et al., 1999
AtCUL2	Arabidopsis thaliana	NP_001318910	-	Risseeuw et al., 2003
AtCUL3A	Arabidopsis thaliana	NP_174005	-	Risseeuw et al., 2003
AtCUL3B	Arabidopsis thaliana	NP_001319357	-	Risseeuw et al., 2003
AtCUL4	Arabidopsis thaliana	NP_568658	-	Risseeuw et al., 2003
PavCUL1A	Prunus avium	AFJ21664	Self-incompatibility	Matsumoto et al., 2012
PavCUL1B	Prunus avium	AFJ21665	Self-incompatibility	Matsumoto et al., 2012
PbCUL1	Pyrus bretschneideri	CCH26221	Self-incompatibility	Xu et al., 2013
MdCUL1	Malus domestica	XP_008390685	Self-incompatibility	Yuan et al., 2014
MdCULB	Malus domestica	BAO95642	Self-incompatibility	Minamikawa et al., 2014
MdCULA	Malus domestica	BAO95641	Self-incompatibility	Minamikawa et al., 2014
PiCUL1-P	Petunia infilata	AHF49537	Self-incompatibility	Li et al., 2014
PiCUL1-G	Petunia infilata	ABB77429	-	Li et al., 2014
PiCUL1-C	Petunia infilata	ABB77428	-	Li et al., 2014
Table S3.2 Accession numbers of SKP1 family proteins in NCBI GenBank
Gene names	Species	Peptide_ID in NCBI GenBank, JGI and SGN database	Functions	References
MdSSK1	Malus domestica	AB898683	Self-incompatibility	Yuan et al., 2014
AhSSK1	Antirrhinum hispanicum	DQ355479	self-incompatibility	Huang et al., 2006
PbSSK1	Pyrus×bretschneideri	CCH26218	Self-incompatibility	Xu et al., 2013
PbSSK1	Pyrus×bretschneideri	CCH26217	self-incompatibility	Xu et al., 2013
PiSSK1	Petunia inflata	AEE39461	self-incompatibility	Li et al., 2014
PhSSK1	Petunia hybrida	ACT35733	self-incompatibility	Zhao et al., 2010
FAP1	Petunia hybrida	CAA75117	-	Zhao et al., 2010
FAP2	Petunia hybrida	CAA75118	-	Zhao et al., 2010
FAP3	Petunia hybrida	CAA75119	-	Zhao et al., 2010
PavSSK1	Prunus avium	AFJ21661	self-incompatibility	Matsumoto et al., 2012
PavPSK	Prunus avium	AFJ21662	-	Matsumoto et al., 2012
AtASK1	Arabidopsis thaliana	At1g75950	abscisic acid signalling & seed germination, stomatal opening and root growth	Zhao et al., 2003; Li et al., 2012
AtASK2	Arabidopsis thaliana	At5g42190	-	Zhao et al., 2003
AtASK3	Arabidopsis thaliana	At2g25700	-	Zhao et al., 2003
AtASK4	Arabidopsis thaliana	At1g20140	-	Zhao et al., 2003
AtASK5	Arabidopsis thaliana	At3g60020	-	Zhao et al., 2003
AtASK6	Arabidopsis thaliana	At3g53060	-	Zhao et al., 2003
AtASK7	Arabidopsis thaliana	At3g21840	-	Zhao et al., 2003
AtASK8	Arabidopsis thaliana	At3g21830	-	Zhao et al., 2003
AtASK9	Arabidopsis thaliana	At3G21850	-	Marrocco et al., 2003
AtASK10	Arabidopsis thaliana	At3g21860	-	Zhao et al., 2003
AtASK11	Arabidopsis thaliana	At4g34210	-	Zhao et al., 2003
AtASK12	Arabidopsis thaliana	At4g34470	-	Zhao et al., 2003
AtASK13	Arabidopsis thaliana	At3g60010	regulates seed germination and seedling growth under abiotic stress	Zhao et al., 2003; Rao et al., 2018
AtASK14	Arabidopsis thaliana	At2g03170	-	Zhao et al., 2003
AtASK15	Arabidopsis thaliana	At3g25650	-	Zhao et al., 2003
AtASK16	Arabidopsis thaliana	At2g03190	-	Zhao et al., 2003
AtASK17	Arabidopsis thaliana	At2g20160	-	Zhao et al., 2003
AtASK18	Arabidopsis thaliana	At1g10230	-	Zhao et al., 2003
AtASK19	Arabidopsis thaliana	At2g03160	-	Zhao et al., 2003
AtASK20	Arabidopsis thaliana	At2g45950	-	Zhao et al., 2003
AtASK21	Arabidopsis thaliana	At3g61415	-	Zhao et al., 2003
CgSKP1	Citrus grandis Osbeck	ACP20181	-	Chai et al., 2010
OSK1	Oryza sativa#	Os11g26910	-	Kahloul et al., 2013
OSK2	Oryza sativa	Os10g302000	-	Kahloul et al., 2013
OSK3	Oryza sativa	Os02g131800	-	Kahloul et al., 2013
OSK4	Oryza sativa	Os09g102000	-	Kahloul et al., 2013
OSK5	Oryza sativa	Os09g102600	-	Kahloul et al., 2013
OSK6	Oryza sativa	Os07g051800	-	Kahloul et al., 2013
OSK7	Oryza sativa	Os09g103000	-	Kahloul et al., 2013
OSK8	Oryza sativa	Os11g480300	-	Kahloul et al., 2013
OSK9	Oryza sativa	Os07g051500	-	Kahloul et al., 2013
OSK10	Oryza sativa	Os06g023600	-	Kahloul et al., 2013
OSK11	Oryza sativa	Os06g023500	-	Kahloul et al., 2013
OSK12	Oryza sativa	Os09g102700	-	Kahloul et al., 2013
OSK13	Oryza sativa	Os09g102300	-	Kahloul et al., 2013
OSK14	Oryza sativa	Os02g011600	-	Kahloul et al., 2013
OSK15	Oryza sativa	Os08g288200	-	Kahloul et al., 2013
OSK16	Oryza sativa	Os07g051600	-	Kahloul et al., 2013
OSK17	Oryza sativa	Os07g431800	-	Kahloul et al., 2013
OSK19	Oryza sativa	Os07g432600	-	Kahloul et al., 2013
OSK20	Oryza sativa	Os09g368300	-	Kahloul et al., 2013
OSK21	Oryza sativa	Os07g226800	-	Kahloul et al., 2013
OSK22	Oryza sativa	Os07g432500	-	Kahloul et al., 2013
OSK23	Oryza sativa	Os07g432700	-	Kahloul et al., 2013
OSK24	Oryza sativa	Os12g403000	-	Kahloul et al., 2013
OSK25	Oryza sativa	Os08g288000	-	Kahloul et al., 2013
OSK26	Oryza sativa	Os07g432200	-	Kahloul et al., 2013
OSK27	Oryza sativa	Os07g432300	-	Kahloul et al., 2013
OSK28	Oryza sativa	Os07g432400	-	Kahloul et al., 2013
OSK29	Oryza sativa	Os08g287800	-	Kahloul et al., 2013
OSK31	Oryza sativa	Os03g016600	-	Kahloul et al., 2013
PiSKP1	Petunia inflata	ABB77426	-	Matsumoto et al., 2012
PiSKP2	Petunia inflata	ABB77427	-	Matsumoto et al., 2012
PiSKP3	Petunia inflata	ABB77425	-	Matsumoto et al., 2012
LSK1	Lilium longifl orum	FJ467291	regulating fundamental pollen tube elongation	Chang et al., 2009
LSK2	Lilium longifl orum	FJ467292	regulating fundamental pollen tube elongation	Chang et al., 2009
LSK3	Lilium longifl orum	FJ467293	regulating fundamental pollen tube elongation	Chang et al., 2009
SpSSK1	Solanum pimpinellifolium*	Solyc11g042930.1.1	-	Zhang et al., 2015
SpSSK2	Solanum pimpinellifolium	Solyc01g111650.2	-	Zhang et al., 2015
SpSSK3	Solanum pimpinellifolium	Solyc10g055580.1.1	-	Zhang et al., 2015
SpSSK4	Solanum pimpinellifolium	Solyc01g111640.2	-	Zhang et al., 2015
SpSSK5	Solanum pimpinellifolium	Solyc10g055610.1.1	-	Zhang et al., 2015
SpSSK6	Solanum pimpinellifolium	Solyc03g112710.1.1	-	Zhang et al., 2015
SpSSK7	Solanum pimpinellifolium	Solyc11g008400.1.1	-	Zhang et al., 2015
SpSSK8	Solanum pimpinellifolium	Solyc10g055570.1.1	-	Zhang et al., 2015
SpSSK9	Solanum pimpinellifolium	Solyc11g008230.1.1	-	Zhang et al., 2015
SpSSK10	Solanum pimpinellifolium	Solyc03g093190.1.1	-	Zhang et al., 2015
SpSSK12	Solanum pimpinellifolium	Solyc11g008420.1.1	-	Zhang et al., 2015
SpSSK13	Solanum pimpinellifolium	Solyc11g008240.1.1	-	Zhang et al., 2015
SpSSK15	Solanum pimpinellifolium	Solyc06g009870.1.1	-	Zhang et al., 2015
SpSSK16	Solanum pimpinellifolium	Solyc06g009880.1.1	-	Zhang et al., 2015
SpSSK18	Solanum pimpinellifolium	Solyc06g036070.2.1	-	Zhang et al., 2015
SpSSK19	Solanum pimpinellifolium	Solyc03g025420.2.1	-	Zhang et al., 2015
* The data were downloaded form SCN database (http://solgenomics.net/)
# The data were downloaded form JGI database (https://phytozome.jgi.doe.gov)

## Sheet: References
Kubo K I, Tsukahara M, Fujii S, et al. Cullin1-P is an essential component of non-self recognition system in self-incompatibility in Petunia[J]. Plant and Cell Physiology, 2016:pcw152.
Li W, Chetelat R T. A pollen factor linking inter-and intraspecific pollen rejection in tomato[J]. Science, 2010, 330(6012): 1827-1830.
Gray W M, del Pozo J C, Walker L, et al. Identification of an SCF ubiquitin–ligase complex required for auxin response in Arabidopsis thaliana[J]. Genes & development, 1999, 13(13): 1678-1691.
Risseeuw E P, Daskalchuk T E, Banks T W, et al. Protein interaction analysis of SCF ubiquitin E3 ligase subunits from Arabidopsis[J]. The Plant Journal, 2003, 34(6):15.
Matsumoto D, Yamane H, Abe K, et al. Identification of a Skp1-like protein interacting with SFB, the pollen S determinant of the gametophytic self-incompatibility in Prunus[J]. Plant Physiology, 2012, 159(3): 1252-1262.
Xu C, Li M, Wu J, et al. Identification of a canonical SCF SLF complex involved in S-RNase-based self-incompatibility of Pyrus(Rosaceae)[J]. Plant molecular biology, 2013, 81(3): 245-257.
Yuan H, Meng D, Gu Z, et al. A novel gene, MdSSK1, as a component of the SCF complex rather than MdSBP1 can mediate the ubiquitination of S-RNase in apple[J]. Journal of Experimental Botany, 2014, 65(12): 3121-3131.
Minamikawa M F, Koyano R, Kikuchi S, et al. Identification of SFBB-containing canonical and noncanonical SCF complexes in pollen of apple (Malus× domestica)[J]. PLoS ONE, 2014, 9(5): e97642.
Li S, Sun P, Williams J S, et al. Identification of the self-incompatibility locus F-box protein-containing complex in Petunia inflata[J]. Plant Reproduction, 2014, 27(1): 31-45.
Huang J , Zhao L , Yang Q , et al. AhSSK1, a novel SKP1-like protein that interacts with the S-locus F-box protein SLF[J]. The Plant Journal, 2006, 46(5):780-793.
Zhao L, Huang J, Zhao Z, et al. The Skp1-like protein SSK1 is required for cross-pollen compatibility in S -RNase-based self-incompatibility[J]. The Plant Journal, 2010, 62(1):52-63.
Rao V, Prakash B P, Verma P, et al. Arabidopsis SKP1-like protein 13 (ASK13) positively regulates seed germination and seedling growth under abiotic stresses.[J]. Journal of Experimental Botany, 2018, 69(16): 3899-3915.
Marrocco K, Lecureuil A, Nicolas P, et al. The Arabidopsis SKP1-like genes present a spectrum of expression profiles[J]. Plant Molecular Biology, 2003, 52(4):715-727.
Chai L, Biswas M K, Ge X, et al. Isolation, characterization, and expression analysis of an SKP1-like gene from ‘Shatian’ Pummelo (Citrus grandis Osbeck)[J]. Plant Molecular Biology Reporter, 2010, 28(4):569-577.
Kahloul S, Hajsalah E B I, Boulaflous A, et al. Structural, expression and interaction analysis of rice SKP1-like genes[J]. DNA Research, 2013, 20(1):67-78.
Chijun L I , Liu Z , Zhang Q , et al. SKP1 is involved in abscisic acid signalling to regulate seed germination, stomatal opening and root growth in Arabidopsis thaliana[J]. Plant Cell & Environment, 2012, 35(5):952-965.
Chang L C, Guo C L, Lin Y S, et al. Pollen-specific SKP1-like proteins are components of functional SCF complexes and essential for Lily pollen tube elongation[J]. Plant and Cell Physiology, 2009, 50(8):1558-1572.
Zhang Y Q, Wang C P, Lin Q F, et al. Genome-wide analysis of phylogeny, expression profile and sub-cellular localization of SKP1-Like genes in wild tomato[J]. Plant Science, 2015, 238: 105-114.
