# Supplementary material for: SKP1-like protein, CrSKP1-e, interacts with pollen-specific F-box proteins and assembles into SCF-type E3 complex in ‘Wuzishatangju’ (Citrus reticulata Blanco) pollen
Source: PeerJ. 2020 Dec 22;8:e10578. doi: 10.7717/peerj.10578 (PMC7761267; doi:10.7717/peerj.10578)
Supplement: Supplemental Information 13 [file peerj-08-10578-s013.xls]

## Sheet: Table S2
Table S4 Characterization of Cullin family genes in C. clementina
Peptide accessions in C. clementina	Gene accessions in the genome of C. clementina	Full-length CDS in C. cle mentina (bp)	Amino acid length in C. clementina(a.a.)
Ciclev10030804m	Ciclev10030804m.g	2199	732
Ciclev10011157m	Ciclev10011157m.g	2202	733
Ciclev10014311m	Ciclev10014311m.g	2415	804
Ciclev10014310m	Ciclev10014310m.g	1989	662
Ciclev10014528m	Ciclev10014528m.g	1989	662
Ciclev10004406m	Ciclev10004406m.g	2235	744
Ciclev10019010m	Ciclev10019010m.g	2217	738
Ciclev10014833m	Ciclev10014833m.g	1623	540
Ciclev10014831m	Ciclev10014831m.g	1626	541
Ciclev10011156m	Ciclev10011156m.g	2208	735
Ciclev10018125m	Ciclev10018125m.g	1521	560
Ciclev10006812m	Ciclev10006812m.g	1074	357
Ciclev10007056m	Ciclev10007056m.g	852	283
Ciclev10006840m	Ciclev10006840m.g	903	300
Ciclev10007076m	Ciclev10007076m.g	843	280
Ciclev10030673m	Ciclev10030673m.g	2646	881
