# Supplementary material for: SKP1-like protein, CrSKP1-e, interacts with pollen-specific F-box proteins and assembles into SCF-type E3 complex in ‘Wuzishatangju’ (Citrus reticulata Blanco) pollen
Source: PeerJ. 2020 Dec 22;8:e10578. doi: 10.7717/peerj.10578 (PMC7761267; doi:10.7717/peerj.10578)
Supplement: Supplemental Information 14 [file peerj-08-10578-s014.zip]

Archive with 3 entries (2 files):
- Raw data_dataset/
- Raw data_dataset/Raw data_expression analysis of CrFBX1-16, CrSKP1 and CrCUL1.xlsx
- Raw data_dataset/Raw data_LUC assays.xlsx
