# Supplementary material for: SKP1-like protein, CrSKP1-e, interacts with pollen-specific F-box proteins and assembles into SCF-type E3 complex in ‘Wuzishatangju’ (Citrus reticulata Blanco) pollen
Source: PeerJ. 2020 Dec 22;8:e10578. doi: 10.7717/peerj.10578 (PMC7761267; doi:10.7717/peerj.10578)
Supplement: Supplemental Information 14 [file peerj-08-10578-s014.zip › Raw data_dataset/Raw data_expression analysis of CrFBX1-16, CrSKP1 and CrCUL1.xlsx]

## Sheet: CrFBX1-16
Raw datas of expression level of CrFBX1-16
CrFBX1
	Wuzishatangju'
	CT_actin	CT_CrFBX1
Leaf	18.7063	27.9278
	18.522	27.441
	19.2463	26.8748
petal	18.4352	27.4687
	17.9053	27.4446
	19.4964	27.2567
pollen	22.0716	19.9273
	20.9568	20.3602
	21.2559	20.4623
Filament	20.8317	27.8195
	19.0055	27.9337
	19.157	29.0927
stigma	19.086	30.3898
	18.7131	30.8335
	18.7258	30.2675
Style	17.8592	29.0734
	18.584	28.9856
	17.7452	28.7288
Ovary	18.743	29.9581
	18.2369	29.849
	18.3603	30.2684
CrFBX2
	Wuzishatangju
	CT_actin	CT_CrFBX2
Leaf	18.9339	28.397
	18.5189	28.0825
	19.0181	27.9469
petal	18.4981	28.7359
	18.3619	28.5207
	17.9089	28.1592
pollen	21.1674	17.7842
	21.508	17.7431
	21.3684	17.9123
Filament	19.3567	30.8677
	19.2547	30.9999
	19.5025	31.4137
stigma	19.0976	33.9808
	18.9528	33.0144
	18.5671	33.4505
Style	18.4163	31.1441
	18.254	31.6283
	18.4105	32.6896
Ovary	18.3031	33.4612
	18.6356	32.9282
	18.7276	33.8606
CrFBX3
	Wuzishatangju
	CT_actin	CT_CrFBX3
Leaf	18.7063	28.9408
	18.522	27.7121
	19.2463	26.6059
petal	18.4352	27.8471
	17.9053	28.284
	19.4964	27.5528
pollen	22.0716	21.453
	20.9568	21.5306
	21.2559	21.7028
Filament	20.8317	31.0267
	19.0055	29.9163
	19.157	30.4721
stigma	19.086	33.7395
	18.7131	34.015
	18.7258	33.7453
Style	17.8592	30.8244
	18.584	31.498
	17.7452	31.0218
Ovary	18.743	33.2794
	18.2369	36.1096
	18.3603	34.1293
CrFBX4
	Wuzishatangju
	CT_actin	CT_CrFBX4
Leaf	16.6487	27.3091
	16.7988	27.6864
	16.6126	27.5946
petal	15.8186	29.3091
	15.8627	29.0052
	15.8802	29.8452
pollen	19.7827	19.1202
	19.6222	19.0511
	19.78	19.0544
Filament	16.9833	29.9078
	17.4532	30.2243
	17.9237	30.3276
stigma	18.068	30.7847
	17.9715	30.8284
	18.5099	30.302
Style	16.9075	29.7872
	17.1389	29.7903
	16.9814	29.7114
Ovary	17.5342	30.6222
	17.7453	30.5774
	18.7108	31.6352
CrFBX5
	Wuzishatangju
	CT_actin	CT_CrFBX5
Leaf	18.9339	27.5692
	18.5189	27.0416
	19.0181	26.7651
petal	18.4981	27.4117
	18.3619	28.8568
	17.9089	27.7384
pollen	21.1674	16.9426
	21.508	16.8792
	21.3684	16.8951
Filament	19.3567	31.118
	19.2547	29.9958
	19.5025	30.5691
stigma	19.0976	37.1959
	18.9528	33.315
	18.5671	34.5646
Style	18.4163	31.437
	18.254	30.3547
	18.4105	31.1088
Ovary	18.3031	33.915
	18.6356	33.7129
	18.7276	32.8116
CrFBX6
	Wuzishatangju
	CT_actin	CT_CrFBX6
Leaf	17.2653	26.4608
	17.0187	26.3598
	17.1958	26.4939
petal	16.1338	28.2295
	16.0666	28.0278
	16.0987	27.8278
pollen	23.3776	18.8214
	23.5111	18.9029
	23.2986	18.7879
Filament	17.7758	29.2081
	17.6873	28.6576
	17.76	29.4269
stigma	17.994	29.7674
	18.1585	29.4962
	17.994	29.8653
Style	19.6929	30.9528
	19.7088	31.3524
	19.9816	30.6409
Ovary	35.0128	35.0128
	36.992	36.992
	35.6403	35.6403
CrFBX7
	Wuzishatangju
	CT_actin	CT_CrFBX7
Leaf	18.2287	28.4088
	18.2223	28.2136
	18.9857	27.9507
petal	17.5107	28.6923
	17.6604	28.3483
	17.1871	28.2987
pollen	21.7636	21.6402
	21.309	21.5735
	22.013	21.5328
Filament	18.9311	28.148
	19.1389	27.3733
	19.1017	28.3008
stigma	19.0547	29.3974
	19.3914	28.7201
	19.7779	28.3578
Style	18.2408	28.9797
	18.492	29.1234
	19.0201	29.0186
Ovary	19.0295	28.6123
	19.1237	29.4009
	19.4101	29.3689
CrFBX8
	Wuzishatangju
	CT_actin	CT_CrFBX8
Leaf	18.9339	28.9696
	18.5189	28.2645
	19.0181	28.1609
petal	18.4981	28.7744
	18.3619	28.907
	17.9089	29.1137
pollen	21.1674	19.8186
	21.508	19.8269
	21.3684	19.8834
Filament	19.3567	31.3471
	19.2547	32.5554
	19.5025	31.9959
stigma	19.0976	35.4668
	18.9528	34.0932
	18.5671	35.7316
Style	18.4163	33.4122
	18.254	33.1242
	18.4105	34.4603
Ovary	18.3031	35.5719
	18.6356	36.4938
	18.7276	36.1938
CrFBX9
	Wuzishatangju
	CT_actin	CT_CrFBX9
Leaf	19.7042	28.3507
	18.8364	27.4578
	19.7903	26.8438
petal	18.9912	28.0569
	18.8999	28.2924
	20.3375	28.1812
pollen	22.4869	17.9771
	21.443	18.1495
	21.7699	18.2122
Filament	21.5559	30.8336
	19.4576	31.5425
	19.9522	32.8995
stigma	19.8932	33.123
	19.1129	33.5986
	19.1248	34.2068
Style	18.749	31.4552
	18.8037	32.4866
	18.3025	32.178
Ovary	18.951	33.5921
	18.3787	33.4373
	18.6478	35.0877
CrFBX10
	Wuzishatangju
	CT_actin	CT_CrFBX10
Leaf	17.8097	30.9909
	17.9159	30.7125
	18.6	30.1105
petal	18.9399	28.9077
	19.0325	28.4243
	19.7435	28.4569
pollen	20.7593	16.7847
	20.6323	16.8288
	20.8262	17.1832
Filament	19.5307	31.9982
	20.9421	29.6297
	20.4386	30.2177
stigma	18.7787	32.7433
	17.8056	32.972
	17.8034	34.1879
Style	18.902	31.198
	19.0359	31.0464
	19.2411	31.0684
Ovary	17.3312	29.0649
	17.5627	29.1257
	17.369	29.8388
CrFBX11
	Wuzishatangju
	CT_actin	CT_CrFBX11
Leaf	19.4763	36.2951
	19.5596	35.0163
	19.5832	35.174
petal	22.0547	29.5432
	22.3144	31.2836
	21.9946	31.8078
pollen	19.3866	21.6085
	19.3454	21.5906
	19.3358	21.5723
Filament	21.4244	31.9988
	19.9037	31.4085
	21.8737	30.3617
stigma	22.6742	29.4488
	22.699	29.1985
	22.8128	29.1027
Style	20.7427	28.9978
	20.9961	29.1878
	20.759	29.0281
Ovary	21.1348	30.7748
	21.2111	30.2641
	21.3277	30.1604
CrFBX12
	Wuzishatangju
	CT_actin	CT_CrFBX12
Leaf	20.4179	29.4956
	20.1917	29.7219
	21.3173	29.7265
petal	23.0326	32.4531
	22.5971	32.0734
	23.7699	32.2702
pollen	20.9574	23.6211
	21.1468	24.3272
	21.1556	24.2563
Filament	21.8295	30.0299
	21.9789	29.4079
	22.7288	29.6629
stigma	24.0723	31.4846
	24.0553	32.5452
	24.3493	32.2822
Style	21.6946	30.7646
	22.7624	31.7091
	22.7458	31.2601
Ovary	22.6828	33.108
	23.3054	31.609
	23.3807	31.5243
CrFBX13
	Wuzishatangju
	CT_actin	CT_CrFBX13
Leaf	19.0259	27.8887
	18.6622	27.0446
	18.4293	26.6958
petal	19.618	27.6394
	19.9771	27.6844
	21.4353	27.7056
pollen	27.6425	27.6459
	27.3041	27.2097
	25.3309	27.8324
Filament	21.2479	29.4428
	19.9576	29.8643
	20.3954	30.3846
stigma	19.7572	37.7118
	18.3392	33.9082
	19.4484	37.6758
Style	19.4885	29.1871
	18.5542	29.6103
	19.6245	29.5934
Ovary	20.44	32.6454
	19.587	32.1093
	19.6218	32.2012
CrFBX14
	Wuzishatangju
	CT_actin	CT_CrFBX14
Leaf	18.8704	26.7667
	18.7318	26.0051
	19.6069	25.7548
petal	19.3217	26.3721
	19.135	26.2381
	20.8466	25.6272
pollen	25.419	23.3126
	25.709	23.5874
	26.0622	23.6772
Filament	19.9495	29.0914
	20.1607	28.9999
	20.3726	29.1767
stigma	19.4325	33.9552
	19.0697	32.1008
	18.9398	31.8845
Style	19.668	28.2218
	18.7252	28.0823
	18.9804	27.7327
Ovary	19.6784	29.953
	19.559	30.6615
	19.7476	31.1374
CrFBX15
	Wuzishatangju
	CT_actin	CT_CrFBX15
Leaf	19.0259	35.9833
	18.6622	31.6484
	18.4293	30.8046
petal	19.618	30.3706
	19.9771	30.6784
	21.4353	30.6423
pollen	27.6425	27.9135
	27.3041	26.8534
	25.3309	26.8292
Filament	21.2479	29.9712
	19.9576	29.4764
	20.3954	31.0809
stigma	19.7572	39.317
	18.7058	39.0019
	19.4484	38.9072
Style	19.4885	33.9439
	18.5542	33.5917
	19.6245	33.8199
Ovary	20.44	38.302
	19.587	38.6735
	19.6218	36.9923
CrFBX16
	Wuzishatangju
	CT_actin	CT_CrFBX16
Leaf	23.3051	38.3753
	23.715	38.3616
	23.9875	39.3017
petal	24.4863	33.4593
	23.9053	33.4647
	23.9008	33.4133
pollen	21.9003	23.6649
	21.7831	23.7534
	21.8542	23.6978
Filament	25.6625	30.8882
	25.7803	30.7136
	26.203	31.4546
stigma	23.8248	30.8882
	24.7681	30.7136
	24.598	31.4546
Style	23.399	31.7335
	23.2877	31.5843
	23.3012	31.6135
Ovary	23.7483	31.9448
	23.8722	33.4202
	23.3808	33.5016

## Sheet: CrSKP1 gene
Raw datas of expression level of CrSKP1 genes
CrSKP1-a	Wuzishatangju'			CrSKP1-b	Wuzishatangju'			CrSKP1-c	Wuzishatangju'			CrSKP1-d	Wuzishatangju'			CrSKP1-e	Wuzishatangju'			CrSKP1-f	Wuzishatangju'			CrSKP1-g	Wuzishatangju'			CrSKP1-g	Wuzishatangju'			CcSKP1-1	Wuzishatangju'			CcSKP1-2	Wuzishatangju'			CcSKP1-5	Wuzishatangju'
	CT_actin	CT_CrSKP1-a			CT_actin	CT_CrSKP1-b			CT_actin	CT_CrSKP1-c			CT_actin	CT_CrSKP1-d			CT_actin	CT_CrSKP1-e			CT_actin	CT_CrSKP1-f			CT_actin	CT_CrSKP1-g			CT_actin	CT_CrSKP1-g			CT_actin	CT_CcSKP1-1			CT_actin	CT_CrSKP1-2			CT_actin	CT_CrSKP1-5
Leaf	22.892	26.152		Leaf	22.892	23.7753		Leaf	22.892	25.5113		Leaf	22.892	35.302		Leaf	23.23	28.44		Leaf	22.892	31.6591		Leaf	22.892	28.9741		Leaf	22.892	33.3683		Leaf	21.7574	39.7857		Leaf	21.7574	34.8488		Leaf	21.7574	32.6978
	22.8584	25.9476			22.8584	24.1751			22.8584	25.5661			22.8584	35.2135			23.18	28.59			22.8584	30.9812			22.8584	29.6169			22.8584	33.8693			21.6358	39.7857			21.6358	34.2719			21.6358	32.4441
	22.7678	25.9585			22.7678	23.874			22.7678	25.4456			22.7678	36.3756			23.25	28.11			22.7678	32.1145			22.7678	29.1853			22.7678	34.6475			21.6505	37.8653			21.6505	34.2719			21.6505	33.0808
petal	22.2935	25.5396		petal	22.2935	23.7911		petal	22.2935	26.0979		petal	22.2935	36.2996		petal	22.95	26.7		petal	22.2935	34.5531		petal	22.2935	29.7675		petal	22.2935	34.5282		petal	21.1213	36.1325		petal	21.1213	36.3458		petal	21.1213	34.0548
	22.336	25.6336			22.336	24.0102			22.336	26.0998			22.336	36.8091			22.74	26.26			22.336	32.8107			22.336	30.1326			22.336	34.349			21.2038	35.1325			21.2038	36.2458			21.2038	35.0726
	22.2891	25.5059			22.2891	23.8439			22.2891	26.1578			22.2891	35.7901			22.9	26.14			22.2891	33.494			22.2891	30.2828			22.2891	38.4683			21.1648	35.694			21.1648	36.1458			21.1648	35.2852
pollen	22.4636	26.1993		pollen	22.4636	24.7145		pollen	22.4636	26.8227		pollen	22.4636	36.5495		pollen	23	22.14		pollen	22.4636	37.4278		pollen	22.4636	29.3612		pollen	22.4636	35.3278		pollen	22.3267	39.8488		pollen	22.3267	35.3405		pollen	22.3267	31.6154
	22.5705	26.1918			22.5705	24.6177			22.5705	26.94			22.5705	36.7379			23.08	22.54			22.5705	36.1599			22.5705	29.9237			22.5705	38.0968			22.4851	39.7488			22.4851	35.2405			22.4851	31.8775
	22.5401	26.0933			22.5401	24.9764			22.5401	26.9441			22.5401	36.6437			23.11	22.19			22.5401	37.4464			22.5401	29.6762			22.5401	35.9174			22.4968	39.6488			22.4968	36.6123			22.4968	32.0431
Filament	22.1581	25.0804		Filament	22.1581	23.2492		Filament	22.1581	25.401		Filament	22.1581	37.183		Filament	22.46	26.61		Filament	22.1581	33.0177		Filament	22.1581	30.1623		Filament	22.1581	31.8727		Filament	21.5928	39.4728		Filament	21.5928	36.4458		Filament	21.5928	32.494
	22.052	24.9545			22.052	23.1562			22.052	26.3716			22.052	34.8379			22.57	27.32			22.052	33.1407			22.052	30.1382			22.052	31.812			21.5461	38.3522			21.5461	36.5458			21.5461	32.204
	21.9502	24.9138			21.9502	23.2349			21.9502	25.3954			21.9502	35.3249			22.54	27.08			21.9502	33.7878			21.9502	29.8374			21.9502	31.8556			21.5797	38.988			21.5797	36.7458			21.5797	31.9741
stigma	22.357	25.0992		stigma	22.357	23.2393		stigma	22.357	24.9098		stigma	22.357	35.1324		stigma	22.35	26.42		stigma	22.357	31.7848		stigma	22.357	29.4543		stigma	22.357	34.7487		stigma	22.3554	37.612		stigma	22.3554	35.4405		stigma	22.3554	34.0587
	22.3131	25.0707			22.3131	23.1881			22.3131	25.1603			22.3131	35.815			22.31	26.19			22.3131	31.3588			22.3131	29.352			22.3131	34.8598			22.0551	37.2264			22.0551	35.0405			22.0551	33.6798
	22.4229	25.1183			22.4229	23.3088			22.4229	24.8827			22.4229	34.6627			22.42	25.78			22.4229	31.5626			22.4229	29.4207			22.4229	36.1138			22.0998	38.5459			22.0998	36.6123			22.0998	34.8211
Style	21.6362	25.0907		Style	21.6362	23.0816		Style	21.6362	24.9248		Style	21.6362	35.9525		Style	22.54	26.14		Style	21.6362	30.6249		Style	21.6362	28.8737		Style	21.6362	34.3578		Style	21.3512	36.7811		Style	21.3512	35.0994		Style	21.3512	34.4949
	21.6917	25.2006			21.6917	23.2559			21.6917	25.0472			21.6917	35.1332			22.51	26.07			21.6917	30.5456			21.6917	29.1447			21.6917	34.2578			21.4031	35.8973			21.4031	35.281			21.4031	35.0044
	21.4394	25.0374			21.4394	23.1562			21.4394	24.9649			21.4394	35.9355			22.59	26.34			21.4394	30.8446			21.4394	28.6036			21.4394	34.4578			21.2507	35.6461			21.2507	35.2066			21.2507	34.81
Ovary	22.2392	25.5695		Ovary	22.2392	23.6577		Ovary	22.2392	25.2038		Ovary	22.2392	36.0862		Ovary	21.96	26.87		Ovary	22.2392	32.0701		Ovary	22.2392	32.9512		Ovary	22.2392	35.4797		Ovary	22.1379	39.4096		Ovary	22.1379	34.751		Ovary	22.1379	33.3867
	22.1553	25.3936			22.1553	23.6452			22.1553	25.2637			22.1553	34.9763			23.2	26.69			22.1553	31.4505			22.1553	29.0973			22.1553	33.7148			22.1585	37.5449			22.1585	34.3451			22.1585	35.0395
	22.1134	25.3964			22.1134	23.7261			22.1134	25.1672			22.1134	35.9474			23.17	27.43			22.1134	31.1937			22.1134	29.1351			22.1134	36.0179			22.2093	37.5449			22.2093	34.3451			22.2093	35.4109

## Sheet: CrCUL1 gene
Raw datas of expression level of CrCUL1 genes
CrCUL1A	Wuzishatangju'			CrCUL1B	Wuzishatangju'
	CT_actin	CT_CrCUL1A			CT_actin	CT_CrCUL1B
Leaf	21.6263	24.5849		Leaf	21.6263	25.3928
	21.5038	24.5804			21.5038	25.2961
	21.7218	24.994			21.7218	25.2034
petal	21.3173	24.5307		petal	21.3173	25.1988
	21.2191	24.7285			21.2191	25.1436
	21.1354	24.7334			21.1354	25.1014
pollen	22.0251	21.6974		pollen	22.0251	28.4799
	21.8963	21.9311			21.8963	28.6502
	21.7574	22.0643			21.7574	28.2821
Filament	21.4307	24.3741		Filament	21.4307	25.18
	21.1937	24.3828			21.1937	25.0525
	20.9267	24.6595			20.9267	25.1192
stigma	21.684	24.2656		stigma	21.684	25.4553
	21.4249	24.3209			21.4249	25.4888
	21.3772	24.3732			21.3772	25.5788
Style	21.0394	24.0811		Style	21.0394	25.1259
	20.8159	24.1174			20.8159	24.9577
	20.6632	24.2087			20.6632	24.9426
Ovary	21.2899	24.993		Ovary	21.2899	25.5875
	21.5806	25.0452			21.5806	25.727
	21.1961	25.7099			21.1961	26.0888
