# Supplementary material for: SKP1-like protein, CrSKP1-e, interacts with pollen-specific F-box proteins and assembles into SCF-type E3 complex in ‘Wuzishatangju’ (Citrus reticulata Blanco) pollen
Source: PeerJ. 2020 Dec 22;8:e10578. doi: 10.7717/peerj.10578 (PMC7761267; doi:10.7717/peerj.10578)
Supplement: Supplemental Information 14 [file peerj-08-10578-s014.zip › Raw data_dataset/Raw data_LUC assays.xlsx]

## Sheet: Sheet1
Raw data of LUC assays
TEST COMBINATIONS	fluorescence value/0.05 g
CLuc-SKP1 VS CUL3N-NLuc-1	20500
CLuc-SKP1 VS CUL3N-NLuc-2	15202.7
CLuc-SKP1 VS CUL3N-NLuc-3	26465.5
CLuc-SKP1 VS CUL4N-NLuc-1	3893.81
CLuc-SKP1 VS CUL4N-NLuc-2	4521.08
CLuc-SKP1 VS CUL4N-NLuc-3	4199.09
CLuc-SKP1 VS NLuc-1	56.8256
CLuc-SKP1 VS NLuc-2	53.661
CLuc-SKP1 VS NLuc-3	66.9203
CLuc VS CUL3N-NLuc-1	14.6667
CLuc VS CUL3N-NLuc-2	16.4598
CLuc VS CUL3N-NLuc-3	23.1418
CLuc VS CUL4N-NLuc-1	14.0545
CLuc VS CUL4N-NLuc-2	19.8145
CLuc VS CUL4N-NLuc-3	13.2593
CLuc VS NLuc-1	415.575
CLuc VS NLuc-2	448.302
CLuc VS NLuc-3	331.884
