# Supplementary material for: SKP1-like protein, CrSKP1-e, interacts with pollen-specific F-box proteins and assembles into SCF-type E3 complex in ‘Wuzishatangju’ (Citrus reticulata Blanco) pollen
Source: PeerJ. 2020 Dec 22;8:e10578. doi: 10.7717/peerj.10578 (PMC7761267; doi:10.7717/peerj.10578)
Supplement: Supplemental Information 15 [file peerj-08-10578-s015.zip]

Archive with 16 entries (11 files):
- Raw data_Figure/
- Raw data_Figure/Raw data_F-box _PCR results/
- Raw data_Figure/Raw data_F-box _PCR results/F-box identification_Uncorpped gels_1.jpg
- Raw data_Figure/Raw data_F-box _PCR results/F-box identification_Uncorpped gels_2.jpg
- Raw data_Figure/Raw data_F-box _PCR results/F-box identification_Uncorpped gels_3.jpg
- Raw data_Figure/Raw data_F-box _PCR results/F-box identification_Uncorpped gels_4.jpg
- Raw data_Figure/Raw data_F-box _PCR results/F-box identification_Uncorpped gels_5.jpg
- Raw data_Figure/Raw data_F-box _PCR results/F-box identification_Uncorpped gels_6.jpg
- Raw data_Figure/Raw data_Figure 4/
- Raw data_Figure/Raw data_Figure 4/Figure 4_uncropped gel.jpg
- Raw data_Figure/Raw data_pull down test/
- Raw data_Figure/Raw data_pull down test/Fig. 5B_input.jpg
- Raw data_Figure/Raw data_pull down test/Fig. 5B_pull down.jpg
- Raw data_Figure/Raw data_pull down test/Fig. 6E.jpg
- Raw data_Figure/Raw data_Supplemental Figure 3/
- Raw data_Figure/Raw data_Supplemental Figure 3/Supplemental Figure 3_uncropped gel.jpg
